# Supplementary material for: Characteristics of the Enterococcus Phage vB_EfS_SE, and the Properties of Its Chimeric Endolysins Harboring a PlySE-Carbohydrate-Binding Domain and a Synthetic Enzymatic Domain
Source: Pharmaceutics. 2024 Oct 9;16(10):1312. doi: 10.3390/pharmaceutics16101312 (PMC11510935; doi:10.3390/pharmaceutics16101312)
Supplement: Supplementary file 1 [file pharmaceutics-16-01312-s001.zip]

Archive with 1 entries (1 files):
- pharmaceutics-3201334-supplementary.pdf
